# Supplementary material for: Dynamic Changes in Chemosensory Gene Expression during the Dendrolimus punctatus Mating Process
Source: Front Physiol. 2018 Jan 10;8:1127. doi: 10.3389/fphys.2017.01127 (PMC5767605; doi:10.3389/fphys.2017.01127)
Supplement: Table S1 — The NCBI Accession number of updated and newly Identified sensory genes. [file Table1.XLS]

## Sheet: Blad1
Table S1. The NCBI Accession number of updated and newly Identified sensory genes.
Gene ID	Old Accession	New Accession	Gene ID	Old Accession	New Accession	Gene ID	Old Accession	New Accession	Gene ID	Old Accession	New Accession	Gene ID	Old Accession	New Accession
DpunOBP1	KX585267		DpunOR1	KX585320	KY225488	DpunGR1	KX585380		DpunIR8a	KX585392		DpunCSP1	KX585412
DpunOBP2	KX585268		DpunOR2	KX585321		DpunGR2	KX585381		DpunIR25a	KX585393		DpunCSP2	KX585413	KY225487
DpunOBP3	KX585269	KY225481	DpunOR3	KX585322	KY225489	DpunGR3	KX585382		DpunIR21a	KX585394	KY225529	DpunCSP3	KX585414
DpunOBP4	KX585270		DpunOR4	KX585323	KY225490	DpunGR4	KX585383	KY225519	DpunIR76b	KX585395		DpunCSP4	KX585415
DpunOBP5	KX585271		DpunOR5	KX585324		DpunGR5	KX585384		DpunIR93a	KX585396	KY225530	DpunCSP5	KX585416
DpunOBP6	KX585272	KY225482	DpunOR6	KX585325		DpunGR6	KX585385		DpunIR41a	KX585397	KY225531	DpunCSP6	KX585417
DpunOBP7	KX585273		DpunOR7	KX585326		DpunGR7	KX585386		DpunIR75d	KX585398	KY225532	DpunCSP7	KX585418
DpunOBP8	KX585274		DpunOR8	KX585327		DpunGR8	KX585387		DpunIR75d-2	KX585399		DpunCSP8	KX585419
DpunOBP9	KX585275	KY225483	DpunOR9	KX585328		DpunGR9	KX585388		DpunIR75p	KX585400	KY225533	DpunCSP9	KX585420
DpunOBP10	KX585276		DpunOR10	KX585329		DpunGR10	KX585389		DpunIR75p-2	KX585401	KY225534	DpunCSP10	KX585421
DpunOBP11	KX585277		DpunOR11	KX585330		DpunGR11	KX585390		DpunIR75p-3	KX585402		DpunCSP11	KX585422
DpunOBP12	KX585278		DpunOR12	KX585331		DpunGR12	KX585391		DpunIR75q.2b	KX585403		DpunCSP12	KX585423
DpunOBP13	KX585279		DpunOR13	KX585332		DpunGR sugar taste 64f		KY225520	DpunIR75q2	KX585404	KY225535	DpunCSP13	KX585424
DpunOBP14	KX585280		DpunOR14	KX585333	KY225491	DpunGR sugar taste 64a		KY225521	DpunIR68a	KX585405	KY225536	DpunCSP14	KX585425
DpunOBP15	KX585281		DpunOR15	KX585334		DpunGR67		KY225522	DpunIR68a-2	KX585406		DpunCSP15	KX585426
DpunOBP16	KX585282		DpunOR16	KX585335		DpunGR57		KY225523	DpunIR41a-2	KX585407		DpunCSP16	KX585427
DpunOBP17	KX585283		DpunOR17	KX585336	KY225492	DpunGR27		KY225524	DpunIR76b	KX585408		DpunCSP17	KX585428
DpunOBP18	KX585284		DpunOR18	KX585337	KY225493	DpunGR26		KY225525	DpunIR21a-2	KX585409		DpunCSP18	KX585429
DpunOBP19	KX585285		DpunOR19	KX585338		DpunGR22		KY225526				DpunCSP19	KX585430
DpunOBP20	KX585286		DpunOR20	KX585339	KY225494	DpunGR24		KY225527				DpunCSP20	KX585431
DpunOBP21	KX585287		DpunOR21	KX585340		DpunGR63		KY225528	DpunIR87a		KY225537	DpunCSP21	KX585432
DpunOBP22	KX585288		DpunOR22	KX585341					DpunIR7d.3		KY225538	DpunCSP22	KX585433
DpunOBP23	KX585289		DpunOR23	KX585342					DpunIR64a		KY225539	DpunCSP23	KX585434
DpunOBP24	KX585290		DpunOR24	KX585343	KY225495				DpunIR75q.1		KY225540	DpunCSP24	KX585435
DpunOBP25	KX585291		DpunOR25	KX585344					DpunIR40a		KY225541	DpunCSP25	KX585436
DpunOBP26	KX585292		DpunOR26	KX585345	KY225496							DpunCSP26	KX585437
DpunOBP27	KX585293		DpunOR27	KX585346	KY225497				DpunSNMP1	KX585410
DpunOBP28	KX585294		DpunOR28	KX585347					DpunSNMP2	KX585411
DpunOBP29	KX585295		DpunOR29	KX585348
DpunOBP30	KX585296	KY225484	DpunOR30	KX585349	KY225498
DpunOBP31	KX585297		DpunOR31	KX585350	KY225499
DpunOBP32	KX585298		DpunOR32	KX585351	KY225500
DpunOBP33	KX585299		DpunOR33	KX585352
DpunOBP34	KX585300		DpunOR34	KX585353	KY225501
DpunOBP35	KX585301		DpunOR35	KX585354
DpunOBP36	KX585302		DpunOR36	KX585355
DpunOBP37	KX585303		DpunOR37	KX585356
DpunOBP38	KX585304		DpunOR38	KX585357
DpunOBP39	KX585305		DpunOR39	KX585358	KY225502
DpunOBP40	KX585306		DpunOR40	KX585359
DpunOBP41	KX585307		DpunOR41	KX585360
DpunOBP42	KX585308		DpunOR42	KX585361
DpunOBP43	KX585309		DpunOR43	KX585362
DpunOBP44	KX585310		DpunOR44	KX585363	KY225503
DpunOBP45	KX585311		DpunOR45	KX585364	KY225504
DpunOBP46	KX585312		DpunOR46	KX585365	KY225505
DpunOBP47	KX585313		DpunOR47	KX585366	KY225506
DpunOBP48	KX585314		DpunOR48	KX585367
DpunOBP49	KX585315		DpunOR49	KX585368
DpunPBP1	KX585316		DpunOR50	KX585369
DpunPBP2	KX585317		DpunOR51	KX585370	KY225507
DpunGOBP1	KX585318	KY225486	DpunOR52	KX585371
DpunGOBP2	KX585319	KY225485	DpunOR53	KX585372
			DpunOR54	KX585373	KY225508
			DpunOR55	KX585374
			DpunOR56	KX585375
			DpunOR57	KX585376
			DpunOR58	KX585377	KY225509
			DpunOR59	KX585378	KY225510
			DpunOR60	KX585379
			DpunOR61		KY225511
			DpunOR62		KY225512
			DpunOR63		KY225513
			DpunOR64		KY225514
			DpunOR65		KY225515
			DpunOR66		KY225516
			DpunOR67		KY225517
			DpunOR68		KY225518
